# Supplementary material for: Underlying Physics of Conductive Polymer Composites and Force Sensing Resistors (FSRs) under Static Loading Conditions
Source: Sensors (Basel). 2017 Sep 14;17(9):2108. doi: 10.3390/s17092108 (PMC5621037; doi:10.3390/s17092108)
Supplement: Supplementary file 1 [file sensors-17-02108-s001.zip]

Archive with 3 entries (3 files):
- data_toSurfFit_FlexiForce.mat
- data_toSurfFit_Interlink.mat
- piecewise_fitting.m
