# Supplementary material for: Underlying Physics of Conductive Polymer Composites and Force Sensing Resistors (FSRs) under Static Loading Conditions
Source: Sensors (Basel). 2017 Sep 14;17(9):2108. doi: 10.3390/s17092108 (PMC5621037; doi:10.3390/s17092108)
Supplement: Supplementary file 1 [file sensors-17-02108-s001.zip › piecewise_fitting.m]

%%%%%%%%%%%%%%%%%%%%%%%%%%%%%%%%%%%%%%%%%%%%%%%%
% Underlying physics of conductive polymer composites and Force Sensing Resistors (FSRs).
% A study over static forces
%
% Leonel Paredes-Madrid, Carlos A Palacio, Arnaldo Matute, Carlos A Parra Vargas. 
%
% MDPI Sensors Journal
%
% Mathworks MATLAB R2014
%
%%%%%%%%%%%%%%%%%%%%%%%%%%%%%%%%%%%%%%%%%%%%%%%%%

clear all
close all
clc

%Select the Brand of the sensor whose model is required.
Brand=1;  %Brand=1-->Flexiforce
          %Brand=2-->Interlink

switch Brand
    case 1
load('data_toSurfFit_Flexiforce.mat');
s0=4;
M=36;
Va=0.23;
    case 2
load('data_toSurfFit_Interlink.mat');
s0=4;
M=6;
Va=0.20;
    end

e=1.60217662e-19;
m=9.10938356e-31;
h=6.62607004e-34;
k1=sqrt(2*m);
e2=e^2;
e3=e^3;
h2=h^2;


%       A0  A1 A2
Upper=[1000 10 4];

seed(1)=0.01; %A0    A=A0+A1*sigma^A2; sigma=F/Afsr
seed(2)=0.09; %A1
seed(3)=0.11; %A2

%       A0  A1 A2
Lower=[1e-6 0.229 1e-6 0.2];

config=fitoptions('Method','NonlinearLeastSquares','Robust','Bisquare','Algorithm',...
    'Trust-Region','Lower',Lower,'Upper',Upper,'StartPoint',seed);

IPW2d=@(A0, A1, A2, x, y) ((((3*1e-18*(A0+A1*((y./Afsr)).^(A2))*e2.*sqrt(2*m*Va*e))./...
     (2*h2*(s0*1e-9-(s0*1e-9*y./(Afsr*M*1e6))))).*(x).*...
     exp(-(4/h)*pi*(s0*1e-9-(s0*1e-9*y./(Afsr*M*1e6)))...
     .*sqrt(2*m*Va*e)))).*(x<vth) +... % Eq. 31
     (((e*1e-18*(A0+A1*(y/Afsr).^A2))./...
    (2*pi*h*(s0*1e-9-(s0*1e-9*y/(Afsr*M*1e6))).^2)).*...
    ((Va*e-(e*(x)/2)).*exp(-(4*pi*k1*(s0*1e-9-(s0*1e-9*y/(Afsr*M*1e6))).*...
    ((Va*e-(e*(x)/2))).^(1/2)/h))-...
    ((Va*e+(e*(x)/2)).*exp(-(4*pi*k1*(s0*1e-9-(s0*1e-9*y/(Afsr*M*1e6))).*...
    ((Va*e+(e*(x)/2))).^(1/2)/h))))).*((x>=vth)&(x<=Va))+... % Eq. 32
    (1e-18.*(A0+A1*(y/Afsr).^A2).*...
    ((2.2.*e3.*(x).^2)./...
    (8.*pi.*h.*Va.*e.*(s0.*1e-9-(s0*1e-9*y./(Afsr.*M.*1e6))).^2)).*...
    (exp(-((8.*pi.*(s0.*1e-9-(s0*1e-9*y./(Afsr.*M.*1e6))).*k1.*((Va.*e).^(3/2)))./...
    (2.96.*h.*e.*(x))))-(1+((2.*e.*(x))./(Va.*e))).*...
    exp(-((8.*pi.*(s0.*1e-9-(s0*1e-9*y./...
    (Afsr.*M.*1e6))).*k1.*((Va.*e).^(3/2)).*(1+((2.*e.*(x))./(Va.*e))).^(1/2))./...
    (2.96.*h.*e.*(x)))))).*(x>Va);   % Eq. 33


modelo=fittype(IPW2d,'independent', {'x', 'y'},'dependent','z','options',config);

Fnom=Fnom';
x=reshape(Vbulk,const*30,1);
y=reshape(Ffsr,const*30,1);
z=reshape(Ifsr,const*30,1);
[ajuste,bondad,out]=fit([x,y],z,modelo);
sParms=[ajuste.A0 ajuste.A1 ajuste.A2];
rsquare=bondad.rsquare

%      s0   M   Va
Upper=[7   36 0.231];

seed(1)=5;
seed(2)=5;
seed(3)=0.225;

%      s0   M   Va
Lower=[1 35.9 0.229];

A0=sParms(1);
A1=sParms(2);
A2=sParms(3);

clear Va
clear s0
clear M
clear x
clear y
clear z

IPW2d=@(s0, M, Va, x, y) ((((3*1e-18*(A0+A1*((y./Afsr)).^(A2))*e2.*sqrt(2*m*Va*e))./...
     (2*h2*(s0*1e-9-(s0*1e-9*y./(Afsr*M*1e6))))).*(x).*...
     exp(-(4/h)*pi*(s0*1e-9-(s0*1e-9*y./(Afsr*M*1e6)))...
     .*sqrt(2*m*Va*e)))).*(x<vth) +... % Eq. 31
     (((e*1e-18*(A0+A1*(y/Afsr).^A2))./...
    (2*pi*h*(s0*1e-9-(s0*1e-9*y/(Afsr*M*1e6))).^2)).*...
    ((Va*e-(e*(x)/2)).*exp(-(4*pi*k1*(s0*1e-9-(s0*1e-9*y/(Afsr*M*1e6))).*...
    ((Va*e-(e*(x)/2))).^(1/2)/h))-...
    ((Va*e+(e*(x)/2)).*exp(-(4*pi*k1*(s0*1e-9-(s0*1e-9*y/(Afsr*M*1e6))).*...
    ((Va*e+(e*(x)/2))).^(1/2)/h))))).*((x>=vth)&(x<=Va))+... % Eq. 32
    (1e-18.*(A0+A1*(y/Afsr).^A2).*...
    ((2.2.*e3.*(x).^2)./...
    (8.*pi.*h.*Va.*e.*(s0.*1e-9-(s0*1e-9*y./(Afsr.*M.*1e6))).^2)).*...
    (exp(-((8.*pi.*(s0.*1e-9-(s0*1e-9*y./(Afsr.*M.*1e6))).*k1.*((Va.*e).^(3/2)))./...
    (2.96.*h.*e.*(x))))-(1+((2.*e.*(x))./(Va.*e))).*...
    exp(-((8.*pi.*(s0.*1e-9-(s0*1e-9*y./...
    (Afsr.*M.*1e6))).*k1.*((Va.*e).^(3/2)).*(1+((2.*e.*(x))./(Va.*e))).^(1/2))./...
    (2.96.*h.*e.*(x)))))).*(x>Va); % Eq. 33

modelo=fittype(IPW2d,'independent', {'x', 'y'},'dependent','z','options',config);

x=reshape(Vbulk,const*30,1);
y=reshape(Ffsr,const*30,1);
z=reshape(Ifsr,const*30,1);
[ajuste,bondad,out]=fit([x,y],z,modelo);
sParms=[ajuste.s0 ajuste.M ajuste.Va];
rsquare=bondad.rsquare
h1=scatter3(x,1e-3*y/Afsr,1e3*z,0.05,'r');
xlabel('VBulk (V)');
ylabel('Stress (kPa)');
zlabel('Current (mA)');
hold on
h2=mesh(Vbulk,1e-3*Ffsr/Afsr,1e3*feval(ajuste,Vbulk,Ffsr));
set(h2,'LineWidth',0.2)
Parms_def=[A0 sParms(1) sParms(2) sParms(3) A1 A2];

switch Brand
    case 1
save('sParmsFlexiforce.mat','Parms_def');
    case 2
save('sParmsInterlink.mat','Parms_def');
    end
    
